# Supplementary material for: Elucidating Sex-Specific Immune Profiles in a Breast Cancer Model
Source: Int J Mol Sci. 2024 Dec 6;25(23):13113. doi: 10.3390/ijms252313113 (PMC11641823; doi:10.3390/ijms252313113)
Supplement: Supplementary file 1 [file ijms-25-13113-s001.zip]

Archive with 1 entries (1 files):
- ijms-3313629-supplementary.pdf
